# Supplementary material for: Comprehensive Examination of Cholangiocarcinoma Patients Treated with Novel Targeted Therapies after Extended Molecular Profiling on Liquid Biopsies
Source: Cancers (Basel). 2024 Feb 6;16(4):697. doi: 10.3390/cancers16040697 (PMC10886944; doi:10.3390/cancers16040697)
Supplement: Supplementary file 1 [file cancers-16-00697-s001.zip]

Archive with 2 entries (2 files):
- Supplementary Figures.pdf
- Supplementary Tables 31 Jan 24.pdf
